# Supplementary material for: Total Synthesis and Biological Evaluation of 22-Hydroxyacuminatine and the Related Natural Products Norketoyobyrine and Naucleficine
Source: Molecules. 2025 Jun 19;30(12):2650. doi: 10.3390/molecules30122650 (PMC12195643; doi:10.3390/molecules30122650)
Supplement: Supplementary file 1 [file molecules-30-02650-s001.zip]

Archive with 1 entries (1 files):
- molecules-3692873-supplementary.pdf
